# Supplementary material for: Dataset of tear film cytokine levels in dry eye disease (DED) patients with and without HIV infection
Source: Data Brief. 2016 Nov 26;10:14–6. doi: 10.1016/j.dib.2016.11.027 (PMC5137335; doi:10.1016/j.dib.2016.11.027)
Supplement: Supplementary file 2 — Table 1: Concentrations of 41 cytokines in the tear film of DED patients with and without HIV infection. [file mmc2.xlsx]

## Sheet: luminex_data_for_export
S. No.	patient_id	which_eye	sample_group	EGF	Eotaxin	FGF-2	Flt-3L	Fractalkine	G-CSF	GM-CSF	GRO	IFNa2	IFNg	IL-10	IL-12 p40	IL-12 p70	IL-13	IL-15	IL-17A	IL-1a	IL-1b	IL-1ra	IL-2	IL-3	IL-4	IL-5	IL-6	IL-7	IL-8	IL-9	IP-10	MCP-1	MCP-3	MDC	MIP-1b	PDGF-AA	PDGF-BB	RANTES	TGF-a	TNFa	TNFb	VEGF	sCD40L	MIP-1a
1	TH003	L	case	3375.07		498.375	346.185	3219.01	1881.11	51.57	23998.2	584.93		59.51	83.165	74.23	651.66	90.185		250.995	39.76	132951	52.25		134	56.29	259.715	323.18	1292.14	30.1	260750	3903.41	189.505	598.535		3182.8	1615.77	200.78	136.45	8.09	99.36	818.755	451.7
2	TH003	R	case	3372.97		353.085	316.575	2083.61	1268.29	34.68	17005.6	361.61		48.67	83.165	42.8	419.19	67.295		232.245	31.81	105427			118.62	50.07	100.215	245	714.365		223208	4192.4	160.165	411.785		4392.6	1523.5	100.28	105.72		90.02	598.205	387.56
3	TH004	L	case	6859.1	171.05	1015.14	632.975	7456.69	2228.38	162.03	22226.7	983.42	139.84	112.44	310.325	243.13	1031.87	136.425	193.84	633.045	70.85	323636	79.04	38.195	386.76	92.37	75.855	611.14	668.065	70.05	169646	5617.24	377.005	1808.91	238.29	3666.93	4179.07	1450.26	875.69	40.3	158.27	2225.99	986.08
4	TH004	R	case	4422.74	16.18	759.535	540.965	6292.24	2143.96	137.03	29762.7	888.34	102.95	101.94	285.505	188.41	864.69	128.385	164.06	492.795	61.2	320050	69.01	32.115	416.06	98.61	125.215	590.07	1097.74	52.77	142872	5181.14	342.115	2559.97	180.43	3170.05	4025.55	1053.39	599.47	28.77	130.4	1760.11	892.61
5	TH005	L	case	9848.33		574.905	435.305	5405.81	3617.01	72.56	25928.7	816.16	97.67	262.79	209.035	148.14	760.09	136.425	152.22	283.575	68.92	210246	66.97		276.32	62.51	181.925	578.61	6752.68	37.67	243519	2745.93	240.235	1664.11	897.44	6617.03	2266.75	1092.36	341.26	97.14	142.79	1662.62	798.88	1067.38
6	TH005	R	case	7906.94		759.535	605.265	7404.91	3847.95	102.04	29984.6	1285.6	122.29	207.74	359.215	163.31	1128.28	147.095	164.06	485.025	70.85	324682	66.97	38.195	663.44	176.37	132.275	476.77	9532.83	46.3	408424	2965.7	342.115	3025.47	838.28	4861.73	6303.95	6603.47	828.53	103.74	152.08	1854.34	1110.33	762.075
7	TH006	L	case	1828.54		574.905	412.965	4830.06	1769.28	63.77	20600.8	706.16	71.19	80.84	209.035	106.86	653.92	109.465	139.65	542.345	51.5	151376	56.57		276.32	57.53	88.115	476.77	1445.34	58.17	265456	3916.74	304.395	951.145	177.95	9522.33	2718.01	327.47	415.69	50.18	111.78	2892.97	578.77
8	TH006	R	case	2361.45		609.555	470.415	5853.84	1580.09	66.73	18511.9	779.74	85.32	77.31	222.035	132.83	672.04	103.995	146.65	373.435	51.5	154105	58.69		298.49	63.75	86.895	509.81	628.885	61.41	240573	3715.91	284.185	784.775	165.1	8941.75	3026.37	335.8	420.91	47.71	108.68	2857.43	610.36
9	TH007	L	case	2770.4		726.75	465.495	3294.61	1257.53		26743.1	710.655		85.77	188.18	114.03	630.885	97.32		233.345	54.21	146381	64.24		235.52	189.85	125.74	398.07	2119.41		202034	3334.67	238.19	1796.88	110.78	6410.34	1761.99	845.6	522.02	19.775	118.23	1727.63	565.665
10	TH007	R	case	3099.23		726.75	550.465	5633.1	1760.02	86.86	15151.6	1277.12	69.83	93.05	188.18	153.85	1059.95	105.99	161.35	477.365	64.92	190726	66.63		278.17	81.23	114.2	586.05	1560.86		196894	3103.34	341.55	1131.47	173.9	4917.06	2083.02	784.72	393.17	31.165	133.45	2091.14	703.645
11	TH008	L	case	2616.18		922.15	485.975	6123.93	3127.31	96.11	43605.6	1119.48	133.88	102.08	207.85	169.69	861.895	126.15	154.28	276.655	56.88	180255	61.83			57.98	669.81	590.29	9873.58		233159	4984.26	186.55	1898.42	590.29	6948.4	2229.49	1094.72	329.3	25.515	127.36	2203.14	634.725	677.5
12	TH008	R	case	2194.85		1010.97	769.505	6329.9	2602.51	86.86	46718.4	996.895	158.47	89.42	226.9	247.43	861.895	126.15	153.24	233.345	57.77	174488	64.24		189.87	69.37	507.04	405.77	3008.11		221320	5902.32	311.82	1511.22	367.74	6774.03	2142.98	3126.77	457.32	26.455	130.4	2017.76	703.645
13	TH009	L	case	936.975	203.73	861.115	649.225	6019.31	1640.41	103.41	18016.1	1722.14	143.35	126.39	247.695	193.4	888.28	114.895	176.56	351.065	63.13	197279	71.03	34.175	283.71	73.7	84.455	516.67	1072.85	54.93	107341	4942.69	377.005	1383.44	240.34	2836.24	2949.34	2632.47	800.37	31.24	133.5	1900.35	923.8
14	TH009	R	case	1237.13	242.94	1064.91	986.745	5575.02	1662.53	133.04	18958.2	1640.23	145.1	140.3	371.295	238.17	825.36	131.075	195.85	294.285	74.69	221046	87.92	36.195	316.94	74.94	240.355	526.04	2556.64	53.85	117983	5628.91	393.575	1217.59	254.38	3353.55	3218.79	3396.14	909.87	41.12	133.5	2099.47	1110.33
15	TH010	L	case	6016.08	331.93	1110.9	710.25	8889.48	2310.05	133.27	39421	2503.84	130.215	133.02	452.85	166.21	316.12	165.6	165.3	420.28	63.13	142419	65.55		399.315	118.12	101.8	957.17	1554.7	47.92	172976	4007.73	368.44	1280.16	299.8	12410.2	3902.17	1609.02	1321.9	52.5	156.31	3074.74	817.74
16	TH010	R	case	5646.23		495.44	366.54	1297.04	0		6176.18	122.63		0	0	0	92.96	14.54		571.21		24178.5				34.67	0	474.87	525.29		101905	2996.5	73.03	502.54		8753.82	418.69	153.29	0		73.15	1036.9	163.03
17	TH011	L	case	3354.43		455.245	401.345	5631.1	3908.84	78.31	22737.1	975.55	95.9	86.13	182.665	143.05	1084.56	101.255	174.5	913.535	55.39	178729	52.25		350.06	109.84	269.615	561.28	2227.03	38.75	158785	2491.89	240.235	858.025	217.24	3966.45	2827.3	826.19	314.89	43.18	105.57	1979.26	610.36
18	TH011	R	case	3133.38	437.39	1167.2	1036.69	17008.6	5035.9	203.52	24282.3	3185.19	305.86	238.73	649.865	562.94	2139.21	215.595	326.32	1084.04	101.5	346535	113.99	76.675	1603.94	328.12	344.035	1047.37	3928.47	104.69	213610	2605.39	563.035	1392.9	417.15	4712.03	9084.78	2223.45	761.5	128.53	183.02	4040.61	1542.72
19	TH012	L	case	1742.86	392.08	638.25	947.93	6385.59	2453.55	64.38	8628.83	1568.71	83.495	73.7	263.54	302.62	977.91	134.01	143.95	491.61	63.13	373883	62.05	7.94	599.565	290.19	33.73	421.43	511.68		15557.6	2690.95	388.58	259.89	191.74	317.46	5158.79	468.58	608.63	6.21	127.78	1651.84	476.16
20	TH012	R	case	2141.93	331.93	571.34	825	5689.26	1865.66	59.93	15701.9	1005.52	59.355	46.52	217.85	88.98	854.57	114.61	131.06	313.19	54.73	297425	47.38		124.245	47.67	41.14	323.19	971.19		23411	2705.58	325.54	175.86	162.1	1395.5	3545.46	613.93	663.28	7.45	106.49	1601.46	360.11
21	TH013	L	case	1825.85	138.4	669.18	469.87	3514.06	1092.36	77.36	4274.54	976.36	92.985	103.88	217.85	113.25	954.71	101.46	156.29	398.52	47.56	143139	65.55		158.565	83.52	90.58	371.18	1664.61		193568	2874.63	302.51	755.98	239.03	6164.69	897.34	468.58	219.07	11.08	111.86	1651.84	780.18
22	TH013	R	case	1448.5	253.95	495.44	575.21	5329.5	2000.05	93.96	12303.9	1206.62	111.725	108.1	171.08	212.18	1127.14	92.57	148.63	463.13	40.12	248565	47.38		296.995	185.52	131.34	502.84	6359.61		189354	2613.73	252.25	682.81	299.8	4530.06	1832.71	772.89	310.44	25.58	106.49	1892.38	552.83
23	TH014	L	case	2221	470.55	900.5	1336.07	14263	3434.75	166.96	9090.33	2827.08	358.495	263.04	488.07	288.57	1380.67	190.37	230.25	409.43	98.21	283791	101.83	42.44	268.745	202.86	153.93	1063.62	688.92	93.04	245876	2883.19	444.91	1031.73	532.88	2780.72	5526.78	7804.28	389.77	170.21	329.92	3802.28	1518.51	201.46
24	TH014	R	case	2271.26	1017.44	1650.47	1634.77	30147	8448.41	334.48	11908.4	6534.17	1054.12	584.3	1007.37	569.43	3510.02	332.41	400.76	1116.78	177.93	570817	128.69	107.71	800.625	232.43	241.45	2181.92	619.86	177.96	329043	3396.5	680.73	1394.29	960.8	2197.44	12847.7	9014	397.81	364.57	562.81	6857.51	3175.02	515.16
25	TH015	L	case	3969.51	52.98	452.79	276.07	2081.85	926.21	30.71	7127.22	166.21		11.62	72.69	44.34	409.1	20.21		244.16		54668.6			17.085	2.34	24.11	335.75	1170.22		41859.7	2515.88	193.96	561.25	162.1	5157.35	1034.76	203.73	67.5	2.43	55.17	869.89	281.92
26	TH015	R	case	9744.49	68.97	1256.04	536.29	2559.96	1931.24	89.87	37044.4	402.31	21.125	181.39	122.88	70.29	409.1	88.08		220.48	40.12	76522.8			0.765	14.04	209.05	463.94	5000.78		152602	3890.87	252.25	1241.32	474.12	7494.11	1019.55	306.79	205.66	114.46	111.86	1786.32	281.92	162.59
27	TH016	L	case	1949.69	36.41	944.18	465.52	2636.97	85.81	50.75	4011.22	70.66	44.465	22.19	37.54	88.98	63.74	50.89	150.17	294.56	37	5509.08	75.79				24.11	243.32	388.51		83929.8	2388.08	252.25	334.19	219.36	14189.4	633.62	468.58	23.53	20.45	67.32	1278.55	1152.39
28	TH016	R	case	2479.76	21.38	854.58	386.71	2403.79	43.47	18.66	3804.45	0	34.285		19.18	82.81	10.48	36.04	124.29	418.12		0	47.38				22.13	193.46	474.66		77266.6	2411.96	224.37	428.21	162.1	11794.4	394.39	430.01	5.96	16.4		971.87	1189.24
29	TH017	L	case	3895.34	154.13	780.6	465.52	7488.92	1703.6	102.04	36294.9	552.68	73.925	69.28	248.42	142.89	394.28	144.63	147.08	467.37	57.55	112203	54.88		221.245	43.65	244.06	647.24	7811.9		280627	3233.07	407.99	1284.46	219.36	5105.72	2727.38	867.68	652.42	66.35	135.63	2246.09	590.98
30	TH017	R	case	3712.15	165.57	653.9	366.54	6041.05	1242.76	81.57	25227	661.83	83.495	46.52	139.13	113.25	511.36	101.46	120.79	401.8	43.14	101827	47.38		240.315	39.6	104.97	638.55	2546.96		175711	2920.37	368.44	1135.84	177.21	4921.61	1818.01	468.58	192.01	9.88	106.49	1601.46	590.98
31	TH018	L	case	2520.9	68.97	534.74	334.72	2324.55	699.86		12673.9	494.35		0	19.18	30.66	197.33	41.07		212.87		36090.3			0.765	0	109.69	246.13	2221.7		109280	6454.86	224.37	2942.97	146.29	4018.51	1004.33	496.85	496.85		48.57	603.55	202.9
32	TH018	R	case	1577.08	159.34	669.18	452.3	4991.98	1424.73	50.75	8310.69	1149.67	64.235	22.19	106.41	76.58	438.57	69.82	113.39	224.27	43.14	65836.1	39.25		119.295	22.88	41.14	419.14	1006.34		63965.4	3137.77	278.17	1045.49	177.21	3742.84	2030.61	639.88	469.91	3.71	73.15	1020.84	242.53
33	TH019	L	case	1901.5	260.93	1280	843.2	5207.66	2324.12	224.51	59205.1	853.5	78.725	208.95	293.49	229.25	746.5	123.28	206.88	398.52	98.21	237651	85.74		1006.54	121.83	214.71	321.93	31913.7	22.97	253996	4601.28	388.58	6481.63	5981.42	1417.21	3223.44	8598.58	1255.37	549.7	111.86	1321.16	1699.78	4592.49
34	TH019	R	case	2051.87	432.41	754.31	396.53	1569.8	1883.92	245.56	46249.7	190.52	49.465	193.25	155.19	63.94	771.55	88.08	168.26	76.42	63.13	77102.7	188.83		2156.03	769.74	535.2	58.07	6142.11	164.63	138747	5482.63	368.44	3605.89	1655.95	537.53	1201.17	4343.39	673.59	225.89	95.61	869.89	1699.78	789.01
35	TH021	L	case	1856.27	242.94	1431.13	635.265	11511.9	3192.41	184.41	20550.6	1835.81	133.88	160.53	498.42	375.13	1349.88	157.76	205.4	499.045	81.11	418408	85.3	42.515	565.3	79.15	144.21	734.46	2458.12	49.25	115578	15613.9	514.47	950.43	354.47	1537.37	5887.83	967.2	741.45	56.925	151.77	2472.7	1319.95
36	TH021	R	case	2190.18	534.44	1623.82	1425.74	15064	3618.45	243.63	42740.8	2645.28	179.46	212.69	748.42	658.62	1819.83	213.68	310.98	769.435	101.01		136.76	67.955	1424.67	97.73	179.08	875.13	1899.62	64.61	142583	9421.99	638.59	1142.26	440.18	5567.95	10013.7	2307.17	1471.73	97.335	194.65	3728.99	1864.13
37	TH023	L	case	2948.9		1081.12	489.975	3886.38	614.21	73.39	6653.45	450.715	47.93	85.77		180.04	356.055	81.38	171.19	299.555	55.98	118917	71.37					220.01	2143.49		70460.1	3014.93	393.19	1753.76	326.96	1228.97	1505.76	837.09	243.39	31.165	109.12	1039.78	1149.31
38	TH023	R	case	2434.65		823.21	457.065	3967.97	1121.56	63.39	18218.6	661.685	44.22	78.43	97.35	159.18	645.525	94.43	153.24	223.225	52.43	154383	61.83			46.07	136.92	542.79	4591.44		114998	3061.45	238.19	1665.95	380.73	5037.55	1976.26	1555.22	326.04	27.875	115.19	2810.66	720.855
39	TH024	L	case	1657.36		653.55	520.985	4599.41	1703.04		31217.3	796.445	381.8	63.48		93.18	565.165	90.09	146.85	199.455	48.89	165122				52.13	87.52	276.69	2407.22		183836	3985.17	90.9	1511.22	132.01	846.365	2402.19	1830.12	663.91	18.805	112.16	1168.29	392.165
40	TH024	R	case	1547.68	189.99	653.55	557.635	7131.06	2256.56	99.1	32124.8	1110.84	421.29	96.67	188.18	137.46	625.005	111.76	163.33	377.685	66.71	188319	66.63	38.195	278.17	73.57	220.77	420.97	4335.98	38.21	292111	4999.24	311.82	1054.33	699.77	165.975	2601	7376.75	572.3	108.005	124.31	1316.19	841.145	692.76
41	TH025	L	case	2637.12		613.15	417.035	5199.52	1574.04	65.6	29596.5	996.895	47.93	85.77	123.17	131.82	665.865	103.1	149.04	255.395	55.98	154817	54.42		213.22	52.13	149.6	450.54	2080.18		175997	3579.29	278.1	1397.11	292.87	6139.6	2309.25	2443.66	503.15	42.295	121.27	2080.76	426.995
42	TH025	R	case	2612.06		569.34	571.735	6801.4	1941.65	73.39	27838.9	1222.23	66.22	105.68	226.9	159.18	788.985	114.64	153.24	332.795	61.34	181000	64.24		257.11	60.85	279.84	642.09	2024.66		203640	3542.96	238.19	1382.51	227.07	8592.58	2931.51	2146.19	524.7	81.265	124.31	3598.45	669.205
43	TH026	L	case	2670.18		1131.04	1113.38	5062.65	2463.92	125.04	55249.4	743.08	109.99	157.64	359.215	312.5	851.21	139.105	172.43	245.905	66.99	250630	84.98	30.015	239.23	64.99	202.325	414.35	1992.2	53.31	130654	8689.82	409.645	893.505	246.41	7611.86	2331.37	2363.8	907.16	35.36	142.79	2328.16	1110.33
44	TH026	R	case	5812.36		1738.86	1144.88	5546.93	1850.17	175.06	62380.4	559.32	88.85	108.94	340.985	208.36	879.29	170.945	170.35	520.705	70.85	222966	81.03	30.015	209.42	57.53	245.905	504.65	2058.2	51.69	277186	31501	537.625	928.295	258.32	14971.5	2124.36	2663.34	938.95	29.18	133.5	2875.24	1048.25
45	TH027	L	case	5452.65	472.84	1708.04	716.845	10483.6	2484.61	213.81	32893.7	1407.28	199.38	181.86	570.435	332.33	1370.54	223.435	253.55	464.775	114.84	270326	129.16	90.455	547.34	106.09	314.895	851.69	5568.6	73.29	100710	4687.18	657.125	1083.03	529.52	12094.4	3859.2	1201.26	716.08	134.32	179.92	5982.35	1542.72	424.815
46	TH027	R	case	7942.55		1286.1	490.445	5235.05	1058.84	114.29	28829.4	559.32	81.79	87.9	272.985	137.95	638.05	131.075	176.56	309.025	61.2	166838	70.02	25.665	224.34	64.37	197.805	552.13	4169.88	39.83	132620	3363.78	432.905	869.925	230.01	12787.2	2344.28	453.44	379.6	45.24	124.2	3818.47	830.16
47	TH028	L	case	4300.81		838.11	783.385	6734.77	2090.73	103.5	45372.5	1089.13	202.13	107.47	281.27	185.16	801.455	140.53	175.06	369.255	64.92	202621	66.63		319.11	81.92	118.09	800.73	1340.12		207719	3026.05	393.19	974.04	292.87	7223.32	3695.62	4152.66	506.76	46.895	136.5	2101.49	703.645
48	TH028	R	case	4793.18		653.55	543.225	5915.4	1987.27		35024.7	739.555	154.96	78.43	188.18	153.85	559.065	123.28	163.33	433.315	54.21	169426	61.83		150.1	56.53	179.92	852.15	1565.77		228349	3135.57	238.19	974.04	227.07	10359.3	3721.92	1484.58	388.22	52.375	124.31	2038.9	496.445
49	TH029	L	case	2831.9		569.34	372.445	3804.11	980.89		13840.5	549.485	36.64	63.48	123.17	107.64	521.905	88.64		372.425	54.21	141189	59.39		150.1	47.62	69.24	330.4	1190.16		116908	3977.51	311.82	692.4		4760.18	2043.01	793.62	336.83		127.36	1426.63	461.745
50	TH029	R	case	3538.04		760.4	528.485	6465.88	1655.78	80.35	15383.1	1162.54	73.44	100.28	281.27	169.69	798.685	105.99	163.33	315.215	64.92	193666	61.83		235.52	50.64	107.28	500.04	1108.33		96180.2	3640.54	311.82	814.23	154.29	3949.05	2614.24	967.2	494.1	22.655	194.65	1655.93	634.725
51	TH030	L	case	1821.81		823.21	481.945	7261.4	1951.44	97.61	9069.27	1001.34	91.36	114.63	315.79	210.4	951.075	131.91	171.19	220.655	72.1	245114	78.37		349.02	82.61	182.44	805.3	870.875		178921	3334.67	437.89	761.47	173.9	9335.06	2865.48	927.79	394.16	27.405	148.71	1865.32	944.035
52	TH030	R	case	1765.96		1378.92	612.465	5668.65	837.95	132.71	10681.1	601.365	105.6	125.3	281.27	274.21	580.315	146.27	220.27	154.095	68.51	171576	116.87	27.825	235.52	56.53	108.28	722.99	830.685	43.88	102882	3158.57	531.71	865.13	336.28	9341.23	1962.9	1058.13	304.84	56.925	133.45	2142.53	2372.38
53	TH031	L	case	2747.39		1324.69	578.685	5272.69	703.58	107.83	4011.09	580.815	103.82	103.88	281.27	215.38	369.375	91.54	194.14		63.13	120768	98.95			56.53		144.19	934.175		57782.5	3092.59	496.56	734.3	302.86	537.025	1667.86	998.04	269.88	45.975	118.23	1316.19	1728.33
54	TH031	R	case	3839.31		1081.12	481.945	3927.26	668.46	83.65	5210.35	439.135	47.93	78.43	97.35	153.85	411.925	74.1	173.13		54.21	153302	76.05			47.62		209.16	1152.1		73791.1	3068.27	368.44	692.4	217.88	1439.34	1478.64	858.25	262	27.405	115.19	1137.12	1183.46
55	TH032	L	case	2321.87		2222.18	1797.71	18489.3	5225.16	785.46	136242	2743.68	252.01	279.34	1365.49	877.335	2572.3	280.32	168.64	1159.07	102.98	476579	156.6	0	919.51	300.42	348.885	1036.44	6961.24	53.16	526784	2133.72	890.815	2886.03	815.16	9131.91	6631.32	1228.71	1136.84	238.36	654.74	6185.31	2309.05	665.34
56	TH032	R	case	2480.58		1399.84	1032.12	16107.4	2997.22	462.79	110976	1523.82	170.04	172.58	855.05	538.585	1838.26	171.17	120.61	707.765	51.62	362108	76.01		324.88	169.86	281.035	654.47	6456.49	20.88	404399	1397.25	496.295	1699.81	426.83	5936.2	6399.23	1540.14	961.18	71.42	364.61	3882.34	1398.17	4.37
57	TH033	L	case	5243.85		1185.9	789.66	20825.4	4668.72	142.22	32946.7	3406.14	436.04	227.2	633.89	313.945	2411.49	217.4	153.39	829.945	63.13	419332	65.16	15.67	665.77	100.71	172.995	1156.55	2066.05	14.86	293874	4890.12	543.875	2181.62	257.84	3179.21	8556.7	524.61	359.83	49.79	164.22	3366.2	1600.45
58	TH033	R	case	4378.93	242.94	1599.41	1612.39	22982	5011.26	277	58548.8	4576.19	755.51	349.16	965.17	538.585	2881.39	313.54	460	1122.78	97.77	468257	128.25	60.72	2044.71	206.46	325.375	1134.34	5737.03	47.92	199832	4351.26	696.555	2942.39	471.88	4199.43	8614.55	1456.4	708.76	94.85	271.05	4673.31	2467.99	0
59	TH034	L	case	2448.93		286.795	114.47	3474.24	1027.78	0	24667.8	644.595	4.67	39.97	85.15	62.695	601.495	26.9		296.205		142010			20.1	24.08	124.645	295.65	2434.49		151981	3502.53	75.075	811.495	152.78	4892.99	1592.7	546.17	326.07	10.94		1801.15	219.08
60	TH034	R	case	1857.35		382.865	151.44	3391.24	1282.57	13.21	31222.6	694.265	6.94	51.98	128.43	71.875	673.175	49.08		334.975		165157			10.11	74.32	258.105	234.44	5944.36		134410	3948.44	142.915	1017.11	277.87	4221.62	1628.84	1341.22	446.27	20		1911.14	219.08
61	TH035	L	case	535.66		696.445	428.74	5493.7	1598.66	44.25	22223.7	1275.33	82.46	83.06	228.19	128.575	788.135	39.47	0	319.575		212222	0		146.06	47.26	59.985	310.69	844.59	0	46019.8	217.23	347.965	517.725	188.14	2030.88	2843.18	3996.46	792.42	22.72	14.79	1776.22	583.76
62	TH035	R	case	927.89		789.115	652.07	6637.44	1992.83	56.94	27386.8	1532.58	105.67	90.68	284.73	150.075	1085.58	80.79	20.06	484.575	9.32	214225	22.34		231.25	57.62	82.865	490.65	11744.5		61603.6	192.63	388.915	916.855	862.72	4452.65	2914.2	2192.88	808.15	35.36	50.8	2041.12	854.54	704.87
63	CTH001	L	control	93.355	315.62	1286.1	1109.4	6828.43	3786.93	190.61	124536	1725.85	250.04	216.35	512.905	332.33	1112.58	163.015	253.55	467.895	105.32	473049	101.52	73.185	305.87	126.1	196.675	469.7	8098.9	87.35	27395.8	3837.53	752.115	1629.18	581.82	2600.53	3859.2	1593.86	1080.73	71.59	518.76	3032.57	1757.77
64	CTH001	R	control	799.725	280.95	1269.77	848.645	7456.69	3369.86	182.85	87937	1422.42	183.64	202.57	436.905	282.77	1022.9	165.655	230.37	583.935	101.5	427885	108.25	70.545	287.41	102.35	187.615	526.89	4966.02	88.44	30159.6	6556.88	563.035	1421.09	533.83	3519.07	4147.09	841.35	801.94	58.83	232.44	2563.01	1542.72
65	CTH003	L	control	3963.22		538.015	412.965	2235.97	1294.79	69.66	37892.4	342.04		77.31	141.855	62.58	500.96	84.575		237.385	47.6	205641	56.57		171.92	56.29	33.865	329.4	2066.47		106384	3300.93	240.235	772.245		7603.24	2020.58	344.06	307.38	8.09	99.36	932.395	578.77
66	CTH003	R	control	1390.77		849.065	420.535	2457.64	743.63	51.57	10917.6	321.83	39.07	77.31	141.855	112.11	407.26	61.265	139.65	136.265	45.65	110222	66.97		126.33	51.31	10.625	230.07	617.915	33.35	37771	2587.61	304.395	569.615	129.06	4769.53	1404.1	239.36	105.72	8.92	102.46	736.395	751.89
67	CTH004	L	control	959.125		574.905	435.305	2881.39	1174.66	63.77	13497.6	693.78	53.43	73.76	155.665	101.57	597.16	81.755	139.65	220.135	47.6	239160	58.69		320.62	113.59	85.675	257	1421.81	32.27	77053.4	5452.73	262.875	598.535	170.34	2987.22	2897.96	266.86	268.92	13.07	99.36	1197.66	673.38
68	CTH004	R	control	1953.38		759.535	427.985	2601.51	762.38	60.78	7527.9	394.84	49.86	70.21	113.415	112.11	473.17	70.245	142.04	153.665	45.65	148111	64.92		134	53.18	53.315	203.4	607.735	32.27	55553.2	4785.76	284.185	539.955	129.06	2920.55	1510.28	234.66	155.06	11.41	97.8	932.395	736.21
69	CTH005	L	control	1444.44	397.8	836.855	654.575	10765.4	3476.89	133.04	15274.2	1848.07	199.38	185.31	442.805	230.73	1431.17	141.775	198.85	484.245	82.38	318273	84.98	62.535	445.31	108.59	92.975	886.32	1555.38	73.29	73274.3	2500.32	425.255	734.015	348.76	3626.8	5682.5	536.76	348.1	46.06	223.18	3032.57	1326.96
70	CTH005	R	control	1072.19	35.85	498.375	389.385	3350.82	1831.55	69.66	13410.5	702.03	81.79	119.42	260.385	93.54	920.83	90.185	142.04	338.205	57.33	230550	66.97	36.195	246.66	60.02	75.855	433.72	1282.77	35.51	89639.5	2470.89	284.185	493.855	221.55	4996.22	2859.42	248.64	213.73	14.73	133.5	1535.41	641.9
71	CTH006	L	control	488.485		731.985	509.845	5631.1	2365.98	89.6	32541.9	872.37	92.38	101.94	260.385	137.95	724.01	98.505	164.06	212.255	59.26	160132	62.86	18.325	209.42	63.75	39.125	451.85	3202.24	47.38	34886.9	5198.77	323.655	612.735	310.54	8956.16	3167.5	1368.97	396.42	22.99	119.54	1831.07	892.61
72	CTH006	R	control	141.285	264.02	984.115	766.295	7765.31	3773.04	130.38	47452.9	2057.63	194.13	168.03	389.325	213.34	1206.75	123.005	220.61	456.965	118.64	218388	79.04	57.105	313.25	79.92	43.035	609.53	15885.4	61.41	28482.4	3150.03	393.575	1156.42	1145.77	6661.18	3680	996.85	596.63	81.48	164.46	2184.32	1357.83	1086.63
73	CTH007	L	control	784.65	107.77	935.38	936.405	6734.77	2394.91	158.98	45218.7	1593.47	116.23	153.52	397.9	370.35	1172.36	120.4	203.53	441.405	72.1	716361	83	38.195	769.04	244.39	91.81	423.47	2298.26	49.25	38978.9	3440.32	437.89	852.57	297.89	1209.95	6491.54	2337.78	779.28	50.545	148.71	2741.76	1456.24	271.41
74	CTH007	R	control	2334.44	191.26	1125.4	989.415	7774.69	3499.79	179.38	40333.1	2010.98	140.92	202.31	381.88	370.35	1649.1	143.4	212.85	609.495	79.31		96.69	43.945	716.69	333.39	120.02	581.79	2079.34	54.46	57232.7	4203.66	437.89	1184.91	345.45	2578.7	8305.5	2114.45	552.6	70.035	154.83	2810.66	1830.19
75	CTH008	L	control	1427.43	213.73	961.27	1138.98	9039.08	3053.03	151.2	84401.9	1605.55	165.47	205.77	389.91	220.35	1252.49	143.4	212.85	457.465	81.11	444657	88.73	42.515	663.82	133.64	80.89	489.65	4551.48	57.03	86260.5	4289.81	437.89	865.13	277.44	2291.64	5382.72	1621.42	860.61	55.105	151.77	2017.76	1422.18
76	CTH008	R	control	1284.48	686.3	1268.18	946.175	20610.2	5421.99	209.33	45401.5	4101.28	328.47	262.65	572.37	456.4	2479.18	180.71	238.67	1038.7	101.01		107.95	69.355	1893.42	527.57	125.74	1420.45	2084.8	76.96	51713.8	4060.33	602.75	852.57	345.45	1269.55	7595.04	1412.31	505.86	74.535	194.65	3219.55	1779.27
77	CTH009	L	control	4208.74		717.815	412.965	3416.09	1419.29	53.13	21558	385.46	49.86	91.42	195.925	106.86	640.32	87.385	137.16	184.415	53.44	149099	73.05		209.42	56.29	72.145	366.6	2489.64	34.43	73879.6	4131.77	377.005	1602.78	321.17	7035.72	1694.54	190.72	176.35	13.9	121.09	2328.16	767.56
78	CTH009	R	control	2558.07		952.105	522.465	3736.88	861.53	83.99	13881.7	454.28	81.79	122.91	322.635	173.38	534.33	103.995	161.94	182.565	74.69	133995	104.41	30.015	283.71	72.45	60.905	375.39	889.445	49.54	43323.1	3361.43	524.575	1373.95	269.94	5361.45	1628.91	319.07	135.03	27.94	153.63	2205.22	1172.32
79	CTH010	L	control	3498.63	322.15	985.93	768.91	4060.17	2814.53	148.39	81343.7	1370.71	78.725	73.7	263.54	203.61	605.87	99.25	156.29	221.75	63.13	369222	72.42	10.36	769.205	190.58	153.93	384.28	5109.04		51745.5	3876.65	388.58	623.18	261.05	1699.15	5915.66	2941.41	564.24	15.81	119.86	1725.9	892.61
80	CTH010	R	control	4076.15	73.47	605.73	300.55	1569.8	1309.06	46	32468.8	435.09		22.19	89.7	50.98	331.31	36.04		138.76	37	170693			245.065	78.93	87.34	214.5	6030.59		53315.2	3893.34	278.17	538.07	120.93	1238.71	2885.89	631.27	189.25		90.1	1068.63	437.63
81	CTH011	L	control	1628.98		861.115	605.265	5434.11	3908.84	127.71	74503.5	1104.62	120.53	133.35	272.985	183.4	945.52	117.605	194.85	371.845	70.85	242221	66.97	62.535	401.42	129.86	152.085	448.25	7556.55	53.85	62191	5835.89	393.575	746.865	299.74	4997.15	4159.88	1495.32	521.05	41.95	130.4	1945.67	1110.33
82	CTH011	R	control	960.285	102.11	772.955	573.755	6986.95	3197.01	142.32	80193.3	1224.32	148.61	129.87	322.635	188.41	973.56	125.705	194.85	343.035	68.92	285179	75.06	62.535	327.99	102.35	152.085	457.24	5551.02	63.57	42831.9	7573.3	342.115	759.605	338.54	5359.06	4179.07	2331.66	868.3	42.77	131.95	2246.64	1141.34	45.135
83	CTH012	L	control	1526.93	71.23	452.79	300.55	2636.97	934.42	41.1	15544	396.81	34.285	19.61	106.41	30.66	283.94	46.02		203.88		88559.9			163.435	60.34	31.84	223.29	845.07		219595	8325.35	160.1	1428.04	129.64	2562.67	2140.13	1264.84	219.07	20.45	61.35	904.53	590.98
84	CTH012	R	control	1194.73	68.97	323.43	345.56	1744.94	547.38	30.71	32320.5	295.99	29.095	11.62	19.18	16.14	263.8	14.54		76.42		107887			84.355	44.46	31.84	145.3	898.98		78661.8	4363.95	193.96	904.81		1038.71	1425.85	459.03	287.07		73.15	603.55	163.03
85	CTH013	L	control	899.45	90.09	452.79	300.55	1915.46	999.69	50.75	26723.3	542.14	41.935	55.76	139.13	63.94	423.86	36.04		161.28	37	116467	47.38		119.295	85.04	123.68	141.91	6275.63		24401	5558.82	302.51	1031.73	146.29	1145.54	2037.92	844.33	318.95	4.97	84.52	1036.9	476.16
86	CTH013	R	control	753.64	146.81	474.59	552.07	3158.2	1355.52	50.75	46215.2	636.08	56.895	112.3	122.88	92.05	479.47	65.16		165.4		155336			143.915	97.16	148.71	171.58	5362.38	34.27	68952.8	4477.2	224.37	1382.07	162.1	1050.95	2496.12	1264.84	682.34	11.08	78.88	1390.6	742.53
87	CTH014	L	control	742.9	134.18	571.34	679.79	3721.96	1692.46	77.36	46666.7	728.16	71.515	41.82	122.88	174.89	438.57	65.16		268.46	49.01	238777			417.735	130.72	193.35	158.62	3776.57		29714.5	9255.15	278.17	538.07	191.74	2714.68	3645.44	898.48	615.97	2.43	90.1	1220.53	281.92
88	CTH014	R	control	764.86	148.9	380.21	376.72	3653.1	1242.76	55.39	39773.2	738.29	49.465	16.99	106.41	189.29	415.01	41.07		189.55	40.12	173252			554.465	134.41	196.22	171.58	2519.54		61545.2	4440.93	224.37	453.52	212.62	1089.88	3101.5	547.38	496.3	6.21	67.32	1084.31	281.92
89	CTH015	L	control	5904.04	180.02	452.79	276.07	2482.25	162.72	59.93	10156.1	380.27	44.465	22.19	395.81	63.94	226.12	41.07		751.7	60.35	93706.6	43.43	67.81	20385.8	2.34	46.57	215.98	1353		29695.2	11075.1	238.59	714.51	92.77	2178.31	570.56	52.65	50.7	1.13	78.88	1278.55	122.85
90	CTH015	R	control	1678.78	93.38	107.49	242.88	4192.79	1152.11	25.02	23860.8	313.07	23.815		131.03	0	254.45			308.56	37	81068.7			0.765		26.07	254.5	2199.68		17601.7	14501.4	121.08	1271.56	198.82	1045.7	1972.08	0			55.17	834.54	0
91	CTH016	L	control	1276.36	246.95	933.45	1030.33	9039.85	2189.83	102.04	40478.7	1632.43	116.375	103.88	330.45	212.18	923.25	127.58	160.82	511.46	68.65	295826	69.01		371.585	86.56	48.36	473.78	1633.79		162896	3037.02	426.75	735.36	245.42	8047.34	4471.1	2948.92	895.84	20.45	143.43	2160.68	1041.45
92	CTH016	R	control	1811.8	101.01	1137.82	706.9	6498.93	1666.4	85.74	90937.7	868.37	23.815	55.76	171.08	166.21	429.75	83.57	111.41	330.42	43.14	181500	47.38		249.815	54.04	57.15	374.77	2655.46		212156	3089.1	325.54	776.41	195.3	8624.52	3316.57	3053.29	581.23	11.68	84.52	2028.96	929.93
93	CTH017	L	control	2796.25	349.47	793.41	559.85	5689.26	1887.57	129.44	12045.7	1168.69	139.385	110.2	395.81	163.31	838.02	144.63	179.95	201.3	86.25	269293	82.45	45.76	230.795	28	92.2	559.08	762.71		101826	6051.87	435.9	490.47	264.13	4764.79	3187.59	699.12	526.72	38.39	158.87	2452.26	967.17
94	CTH017	R	control	2828.42	256.94	534.74	461.14	3993.31	1576.53	85.74	7798.84	868.37	73.925	75.9	248.42	95.11	813.14	97.03	142.37	168.13	65.9	274896	62.05		124.245	19.4	57.15	509.21	434.12		101730	3292.68	368.44	584.07	162.1	5738.7	2626.31	430.01	311.66	14.05	114.54	2051.23	629.02
95	CTH018	L	control	1481.13	326.06	900.5	936.63	6012.02	2118.57	140.86	57155.5	1375.36	130.215	124.78	293.49	189.29	869.71	114.61	202.69	249.07	76.83	291989	82.45		296.995	57.2	122.14	430.51	1771.01		37002.1	3336.44	479.69	595.34	339.02	3270.47	2474.4	1223.85	565.31	34.53	163.97	3056.93	1463.91
96	CTH018	R	control	1588.6	328.02	830.66	676.35	5866.11	2267.75	106.03	44399.7	1417.09	97.695	97.52	293.49	137.01	958.81	108.06	171.21	351.94	65.9	293440	69.01	7.94	301.685	51.66	134.38	498.58	1689.58		42347.4	5050.79	388.58	538.07	248.58	3244.34	2611.86	1072.74	524.56	18.14	169.06	2948.87	780.18
97	CTH019	L	control	1978.99	169.71	1025.99	443.33	4582.42	3217.18	133.27	39506.4	646.39	69.095	116.48	248.42	131.11	980.64	136.14	153.25	641.93	63.13	455843	62.05		4700.73	50.87	179.64	294.88	6213.95		40384	2630.47	347.47	866.04	245.42	4842.26	8960.12	1083.52	666.89	25.02	163.97	1938.49	892.61
98	CTH019	R	control	2216.62	112.88	1110.9	575.21	3373.19	2834.9	163.27	50636.5	301.7	59.355	116.48	271.06	174.89	1178.37	182.16	182.83	499.98	61.75	308884	72.42		3502.12	14.04	202.65	262.76	11829.6		64134.7	4969.83	388.58	1027.12	239.03	6644.09	1470.52	824.7	756.19	53.58	106.49	1626.76	1445.69
99	CTH020	L	control	1766.72	711.25	2461.04	1557.54	16998.8	12362.8	394.41	203275	3405.52	1006.6	341.68	901.7	479.25	1656.74	321.18	566.06	636.65	151.58	470379	187.95	124.93	602.565	83.6	252.3	902.61	22221.3	108.79	134436	5733.64	1083.53	2861.46	1018.31	7478.64	6598.48	2278.85	1486.94	164.14	277	5103.77	4271.34
100	CTH020	R	control	2058.73	379.53	1223.39	1179.96	7913.45	5748.3	192.43	105085	1740.89	711.035	145.28	481.05	291.38	996.99	186.27	639.04	385.34	100.85	344995	101.83	45.76	296.995	52.46	264.7	416.85	10543.9	29.4	137985	4511.64	559.38	2527.06	464.78	7874.69	5208.35	1154.44	1245.3	74.76	204.21	2763.73	1951.88
101	CTH021	L	control	1172.61		1296.74	509.555	4560.95	1716.48	145.97	24873.7	861.475	80.63	142.97	429.46	220.35	867.345	131.91	188.46	292.755	79.31	236609	87.59	36.745	257.11	55.07	233.37	435.88	6480.88		135625	12265.2	496.56	926.51	277.44	1928.45	3248.06	837.09	658	44.135	145.66	1909.7	995.405
102	CTH021	R	control	951.27		792.48	382.865	4129.26	2042.37	103.5	22160.3	907.165	60.77	153.52	315.79	148.46	809.755	105.99	165.31	1367.03	71.21	212717	64.24	26.245	230.02	53.61	488.99	382.41	8402.16		113367	6688.53	341.55	670.9	250.34	1422.62	3129.43	670.96	437.6	67.785	124.31	1505.72	703.645
103	CTH022	L	control	687.58	252.51	726.75	505.695	8026.82	2173.98	119.09	17626.5	1471.83	119.77	125.3	332.65	174.88	1120.28	152.02	180.83	402.655	75.7	539778	76.05	35.285	368.65	111.35	116.15	458.97	2846.07		71174.8	5344.56	416.23	720.49	277.44	307.945	3406.12	879.07	688.68	33.965	148.71	1680.07	806.805
104	CTH022	R	control	1823.46		760.4	439.725	4752.07	1228.47	90	13299.9	870.665	71.64	102.08	245.44	153.85	754.095	134.78	155.3	196.705	63.13	236830	66.63		235.52	63.71	89.68	390.28	1931.73		169112	6693.75	368.44	761.47	181.22	2532.7	3129.43	710.53	605.19	22.655	133.45	1531.45	738.065
105	CTH023	L	control	3557.07		908.72	758.275	4048.93	1829.84	106.4	46633.4	843.035	46.08	103.88	281.27	180.04	776.465	146.27	169.24	250.575	61.34	337757	71.37		189.87	86.07	378.35	481.49	3900.76		222860	3513.07	368.44	1120.63	302.86	10423.9	2746.54	1750.29	546.87	36.755	130.4	1505.72	1490.29
106	CTH023	R	control	2779.67		1010.97	539.575	4675.98	1679.45	109.26	41033.7	866.075	51.63	121.75	245.44	180.04	754.095	131.91	176.99	221.945	64.92	304085	69.01		267.7	95	287.26	435.88	2205.82		207105	3808.41	393.19	962.27	214.75	6035.05	2799.42	1579.44	422.36	33.965	130.4	1399.6	1388.12
107	CTH024	L	control	3841.88		1268.18	676.035	6600.82	2401.16	132.71	69824.7	1314.85	94.93	132.39	188.18	230.24	995.125	129.03	178.92	338.235	64.92		76.05		672.67	151.1	153.16	577.53	4520.57		206989	3442.58	341.55	962.27	250.34	7558.52	4542.94	1431.33	662.22	36.755	150.24	3613.09	1285.85
108	CTH024	R	control	8203.39		792.48	585.565	4444.81	2388.66	116.31	59266.5	916.225	80.63	121.75	263.54	172.29	1033.57	154.89	173.13	350.095	70.31	402109	78.37		473.42	69.37	110.26	518.25	4332.55		204609	4633.19	393.19	1031.73	227.07	13971.1	2891.9	1058.13	508.56	30.225	156.36	3297.45	1183.46
109	CTH025	L	control	3721.5		1188.7	1232.49	4599.41	2148.44	161.55	72320.8	1032.26	80.63	132.39	315.79	195.33	749.885	160.63	178.92	310.765	71.21		73.71		1481.39	92.26	199.01	558.12	7753.36		70004.6	7895.78	437.89	1163.69	269.51	11135.7	5349.92	1727.18	1089.79	36.755	133.45	3281.97	1200.54
110	CTH025	R	control	5089.14		1010.97	901.655	3027.78	2090.73	102.04	54671.4	611.555		102.08	167.73	126.06	590.835	105.99	163.33	245.715	61.34	307880	63.04		707.91	56.53	109.27	450.54	2792.91		64532.4	4311.66	393.19	1031.73	166.3	11121	3932.25	1412.31	730.29	15.865	121.27	2454.09	772.445
111	CTH026	L	control	3571.8		538.015	397.405	2601.51	996.42	65.25	36259.9	454.28		80.84	155.665	62.58	494.03	87.385		259.415	45.65	207065	52.25		164.37	52.56	25.855	333.52	1528.7		285106	4000.95	240.235	1707.28	258.32	7247.41	1942.59	284.64	384.93	11.41	96.25	1103.24	861.4
112	CTH026	R	control	3554.11		673.535	397.405	2742.66	1100.01	69.66	29250.7	507.39		77.31	169.255	74.23	530.88	103.995	142.04	228.795	48.58	217822	58.69		224.34	63.75	21.785	400.28	785.155	30.1	221858	5450.78	294.415	1287.12	199.43	7608.1	2137.32	293.38	298.39	12.24	113.34	1287.41	1017.18
113	CTH027	L	control	460.595	350.49	861.115	547.035	9383.56	2655.09	127.71	36037	1921.81	183.64	129.87	413.195	205.87	1265.06	128.385	182.71	453.835	72.77	361643	84.98	67.895	481.81	203.55	156.705	591.7	2435.12	61.41	24802.9	2208.68	440.455	478.015	238.29	1582.54	5375.24	1013.92	597.44	27.12	145.89	2056.26	767.56
114	CTH027	R	control	256.505	342.65	703.365	616.445	8222.01	2466.87	116.98	29800.1	1610.35	164.38	136.83	334.885	183.4	1207.87	125.705	178.62	449.935	70.85	365734	79.04	51.585	481.81	195.32	116.945	548.79	2694.09	57.09	28704.3	2240.41	409.645	654.395	242.37	1871.32	4147.09	1482.85	669.13	27.12	142.79	1945.67	830.16
115	CTH028	L	control	2286.48	612.65	520.99	313.475	2362.01	809.25	76.94	9621.36	365.075		63.48	146.22	93.18	506.095	79.93			54.21	249268	56.93			65.13	69.24	157.56	1083.18		91692	24154.9	368.44	1076.67		341.995	1976.26	572.25	336.83		112.16	497.375	496.445
116	CTH028	R	control	2259.12	489.36	792.48	350.455	4288.15	1257.53	93.08	22953.8	580.815		74.73	207.85	134.65	614.675	79.93	146.85		54.21	240324	56.93		224.47	86.07	116.15	429.7	1209.61		68216.9	21644	278.1	839.9	121.93	848.805	2415.46	690.99	315.01	10.745	121.27	1105.35	600.215
117	CTH029	L	control	2283.01		1378.92	625.565	5561.7	763.43	139.38	14891.6	700.945	119.77	130.62	263.54	305.61	473.765	140.53	220.27		70.31	129638	116.87		150.1	56.53	59.1	504.62	1156.55		90898.6	6062.47	564.48	1257.67	356.7	9474.75	2002.97	1061.82	284.86	55.105	127.36	2359.64	2118.45
118	CTH029	R	control	2810.06		867.09	430.795	3721.14	1027.11	96.11	31814.4	580.815	36.64	78.43	188.18	153.85	592.335	105.99	157.33	164.185	57.77	174368	69.01			47.62	87.52	552.67	2306.39		164293	10417.4	278.1	1454.72	173.9	11720.7	2415.46	720.14	324.95	19.775	118.23	2724.36	944.035
119	CTH030	L	control	1702.29	112.16	792.48	706.195	8089.41	2454.14	127.31	65238.5	1188.2	140.92	162.28	397.9	222.83	1046.78	144.84	182.75	553.365	90.14	271681	89.87	38.195	445.3	101.15	135.08	488.49	13933.6	41.11	70647.5	3395.19	458.39	974.04	272.17	7198.78	4549.5	1662.91	1233.65	56.015	145.66	1975.01	978.285
120	CTH030	R	control	6628.79		935.38	513.385	3927.26	2052.06	86.86	19869.7	626.725	58.95	157.02	490.88	200.37	1182.73	131.91	161.35	342.565	91.95	178590	113.53		339.11	76.37	89.68	479.14	7202.73		82015.1	4685.36	514.47	1003.11	173.9	5899.6	2772.98	729.64	343.21	24.565	170.13	2017.76	909.755
121	CTH031	L	control	1058.72	65.8	881.2	605.825	7455.35	1948.18	117.7	41696.3	1393.78	84.21	114.63	298.68	200.37	1091.48	111.76	171.19	394.375	64.92		69.01	32.345	473.42	181.85	69.24	391.58	2128.7		75410	3333.85	416.23	1566.69	220.97	458.005	3656.16	1020.81	1089	30.225	130.4	1680.07	909.755
122	CTH031	R	control	1190.46		743.79	452.785	4129.26	1773.36	107.83	27289.2	934.295	55.3	107.47	226.9	159.18	897.215	100.22	159.35	295.025	61.34	355504	64.24		298.82	124.21	64.28	371.79	1797.45		78846	3213.72	416.23	1603.13	188.31	1472.8	3023.91	793.62	510.81	19.775	133.45	1426.63	703.645
123	CTH032	L	control	1638.36		204.295	600.65	3720.41	903.125		28340.2	438.725	0	18.88	55.96		587.545	0	485.83	333.055		194786				22.44	26.165	116.47	1692.72		68493.9	0	122.735	811.495	164.85	4383.4	2116.99	2157.53	666.81	0.92		1035.11	261.13
124	CTH032	R	control	3048.47		1105.38	327.31	1305.27	966.075	24.17	15311.4	501.925	9.17	39.97	121.25	68.845	694.995		972.9	290.305		162204			174.58	73.6	42.975	230.39	1640.92		87027.1	5.46	225.435	722.395	71.58	8417.82	2459.28	665.39	379.18	10.03		1375.47	930.68
125	CTH033	L	control	3948.93		1743.89	632.35	5272.06	958.285	184.18	12763.4	694.265	124.79	154.21	397.11	408.885	477.225	178.98	168.26	254.055	34.53	116361	123.14		0	30.48	91.325	466.67	876.66	22.07	90099.9	3624.53	657.635	1402.2	435.15	12749.5	2045.49	905.96	277.16	71.42	7.78	2353.86	3390.33
126	CTH033	R	control	4965.39		2379.55	901.24	9626.88	1328.91	342.84	16272	1355.91	318.92	345.6	882.6	729.575	550.945	338.74	313.42	284.365	124.12	120700	236.47	91.35	287.53	117.62	184.885	850.65	1741.92	92.07	80743.4	6988.92	1076.15	2938.84	714.08	13223.4	3283.18	1422.29	358.15	139.02	130.4	3585.86	5691.57
		Mean concentrations	Case	3258.53	263.4	904.786	645.118	7063.29	2125.18	127.177	27786.9	1207.56	150.781	122.497	297.976	203.937	904.853	121.922	175.365	431.944	64.7335	202603	75.2469	42.1335	415.073	102.829	174.688	555.973	3338.1	57.4517	175436	4338.15	356.44	1326.65	451.849	5528.59	3236.95	1839.27	526.623	67.2522	147.3	2248.54	943.214
			Control	2216.05	246.812	883.747	614.391	5407.59	2149.62	114.753	41593.6	1026.14	125.205	116.959	287.173	185.059	813.696	117.095	215.899	355.108	68.5541	257769	80.7905	49.97	819.963	96.336	119.486	427.635	3917.37	54.1027	90021.4	5441.14	395.505	1027.85	282.846	4937.09	3426.22	1089.1	540.91	35.0853	136.01	1960.64	1113.71
			Fold change	1.47042	1.06721	1.02381	1.05001	1.30618	0.98863	1.10827	0.668056	1.1768	1.20427	1.04734	1.03762	1.10201	1.11203	1.04122	0.812256	1.21637	0.944269	0.785988	0.931382	0.843176	0.50621	1.0674	1.462	1.30011	0.852129	1.0619	1.94883	0.797287	0.901226	1.29071	1.59751	1.11981	0.944757	1.6888	0.973588	1.91682	1.083	1.14684	0.846911
