# Supplementary material for: Dataset of tear film cytokine levels in dry eye disease (DED) patients with and without HIV infection
Source: Data Brief. 2016 Nov 26;10:14–6. doi: 10.1016/j.dib.2016.11.027 (PMC5137335; doi:10.1016/j.dib.2016.11.027)
Supplement: Supplementary file 3 — Table 2: Clinical parameters of DED patients with and without HIV infection. [file mmc3.xls]

## Sheet: Clinical data
S. No.	Patient's ID No.	Case/ Control	AGE	Gender	DRY EYE SEVERITY GRADING							TFBUT (graded)		TFBUT (raw)		Schirmer (graded)		Schirmer (raw)		DEWS classification
					Discomfort, severity , frequency	Visual symptoms	Conjunctival injection	Conjunctival staining	Corneal staining	Corneal/ tear signs	Lid/ Meibomian	OD	OS	OD	OS	OD	OS	OD	OS
1	TH001-YSL	Case	54	M	1	1	1	2	1	2	2	1	1	12	12	1	1	20	20	1
2	TH002-RSR	Case	57	M	1	1	1	2	2	1	2	3	3	3	3	1	1	15	15	1
3	TH003-DSJ	Case	48	M	1	1	1	1	1	1	1	1	1	variable	variable	1	1	17	19	1
4	TH004-WCK	Case	46	M	1	1	1	1	1	1	1	1	1	variable	variable	3	3	5	5	3
5	TH005-MMM	Case	42	M	1	1	1	1	1	1	1	1	1	variable	variable	1	1	18	31	1
6	TH006-GSK	Case	71	M	1	1	2	2	2	2	2	2	2	<10	<10	1	1	20	29	1
7	TH007-APM	Case	44	M	1	1	2	2	3	2	2	2	2	<10	<10	2	1	10	25	2
8	TH008-TPK	Case	62	M	1	1	3	3	3	1	2	2	2	<10	<10	3	3	3	3	3
9	TH009-YYW	Case	58	M	1	1	1	1	1	1	1	3	3	2	2	2	2	6	6	2
10	TH010-TCS	Case	39	M	1	1	2	2	2	1	1	3	3	2	2	1	2	20	7	2
11	TH011-CKT	Case	65	M	2	2	2	3	2	2	2	2	2	6	6	2	2	6	6	2
12	TH012-LCH	Case	45	M	1	1	1	1	2	1	1	2	2	<10	<10	2	3	7	4	3
13	TH013-FSM	Case	51	M	1	1	2	2	1	1	1	2	2	<10	<10	2	2	10	6	2
14	TH014-LCM	Case	42	M	1	1	2	3	3	2	2	2	2	<10	<10	4	4	1	2	4
15	TH015-LTK	Case	72	M	1	1	1	2	2	2	2	3	3	3	3	4	2	2	10	3
16	TH016-JR	Case	59	M	1	1	1	1	1	1	1	1	1	variable	variable	1	1	34	>35	1
17	TH017-LAB	Case	59	M	1	1	1	2	3	2	2	3	3	<5	<5	1	1	15	25	1
18	TH018-YBS	Case	56	M	1	1	2	2	1	1	1	2	2	9	9	1	3	15	5	2
19	TH019-HCK	Case	56	M	1	1	2	2	3	2	1	3	3	3	3	1	3	15	5	2
20	TH021-TCK	Case	39	M	1	1	2	2	3	2	2	3	3	2	2	1	1	34	13	1
21	TH022-YSC	Case	48	M	3	2	1	2	2	2	2	3	3	1	1	2	3	6	4	3
22	TH023-WCL	Case	47	M	1	1	2	2	1	1	1	3	3	3	3	1	1	35	26	1
23	TH024-WK	Case	67	M	1	1	1	1	2	1	1	2	2	8	8	1	1	17	17	1
24	TH025-KYH	Case	49	M	1	1	1	1	1	1	1	2	2	7	7	1	1	35	35	1
25	TH026-TCH	Case	61	M	1	1	1	1	1	1	1	3	3	4	4	3	3	5	3	3
26	TH027-LKS	Case	45	M	1	1	2	2	2	2	2	1	1	variable	variable	1	1	25	15	1
27	TH028-TBC	Case	31	M	1	1	1	1	2	1	1	2	2	7	7	1	1	23	18	1
28	TH029-LPK	Case	38	M	1	1	1	1	1	2	2	3	3	4	4	3	1	4	18	3
29	TH030-SBA	Case	41	M	2	2	2	3	3	2	2	1	3	>10	1	1	1	>35	20	1
30	TH031-SJH	Case	51	M	2	2	1	1	2	1	1	3	3	4	4	1	1	29	24	1
31	TH032-LWS	Case	41	M	1	1	1	1	1	1	1	2	2	9	9	4	4	2	1	4
32	TH033-OPH	Case	44	M	1	1	1	1	1	1	1	3	3	4	4	4	4	2	2	3
33	TH034-YKS	Case	54	M	1	1	2	2	2	1	1	3	3	5	5	1	1	24	25	3
34	TH035-NCS	Case	56	M	1	2	1	1	2	2	2	2	2	7	7	3	2	5	9	2
35	CTH001-CBL	Control	57	M	3	2	3	1	1	2	3	2	2	<10	<10	4	3	2	3	3
36	CTH003-TLK	Control	57	M	2	1	2	2	2	2	2	3	3	<5	<5	1	1	17	11	2
37	CTH004-ACH	Control	52	M	1	1	1	1	2	1	1	2	2	<10	<10	1	1	11	17	1
38	CTH005-YON	Control	54	M	2	1	2	2	2	1	1	3	2	4	6	2	3	8	3	2
39	CTH006-CCW	Control	64	M	1	1	1	2	2	1	2	1	3	>10	5	1	1	14	22	2
40	CTH007-TCH	Control	61	M	2	2	3	3	1	1	2	3	3	<5	<5	3	1	5	11	3
41	CTH008-OKH	Control	60	M	3	2	1	1	2	2	2	3	3	<5	<5	3	2	4	7	3
42	CTH009-LKO	Control	69	M	1	1	2	2	3	2	2	2	3	7	5	3	3	4	3	3
43	CTH010-PJH	Control	66	M	2	1	2	1	2	2	2	2	2	6	6	2	2	7	10	2
44	CTH011-YKK	Control	59	M	3	2	3	2	2	2	2	3	2	5	7	3	2	5	7	2
45	CTH012-TAY	Control	54	M	3	2	3	2	2	2	1	3	2	4	8	3	1	5	15	3
46	CTH013-GSR	Control	64	M	1	1	2	2	3	2	1	2	3	6	3	2	4	9	2	3
47	CTH014-PBB	Control	75	M	1	1	2	2	2	2	1	2	2	8	6	2	1	10	14	2
48	CTH015-BGLB	Control	56	M	3	3	2	2	3	2	2	2	2	<10	<10	3	3	4	3	3
49	CTH016-NMH	Control	57	M	2	1	1	1	1	1	2	2	2	10	7	2	3	9	5	2
50	CTH017-DMS	Control	51	M	1	1	3	2	1	2	2	2	2	6	6	2	2	6	7	2
51	CTH018-LSW	Control	46	M	2	2	3	2	2	1	2	3	3	5	3	4	4	2	2	4
52	CTH019-HL	Control	43	M	2	1	2	1	3	2	3	3	2	5	6	3	3	3	5	3
53	CTH020- FC	Control	54	M	2	2	3	2	2	2	2	2	3	6	5	3	3	4	3	3
54	CTH021-LCY	Control	50	M	2	2	2	2	3	2	1	3	3	3	4	3	3	5	4	3
55	CTH022-CJS	Control	56	M	2	2	2	3	3	2	1	2	3	6	3	3	3	3	3	3
56	CTH023-CH	Control	43	M	1	1	1	1	1	1	2	2	2	6	7	2	2	10	8	2
57	CTH024-TBH	Control	46	M	1	1	1	2	2	2	1	2	2	7	7	2	2	9	8	2
58	CTH025-EY	Control	39	M	1	1	1	1	1	1	2	2	2	8	8	2	2	8	10	2
59	CTH026-TLH	Control	46	M	2	3	3	2	2	2	3	2	3	6	4	4	3	2	4	3
60	CTH027-LNF	Control	42	M	2	2	2	3	3	2	1	3	2	3	6	3	3	3	5	3
61	CTH028-JT	Control	36	M	1	1	1	1	1	1	1	1	1	>10	>10	1	1	14	13	1
62	CTH029-VY	Control	44	M	1	1	1	1	1	1	1	1	1	>10	>10	1	1	13	15	1
63	CTH030-ST	Control	42	M	1	1	1	1	1	1	1	1	1	>10	>10	1	1	14	12	1
64	CTH031-CYC	Control	71	M	2	2	2	2	2	1	2	3	3	5	3	1	1	16	11	2
65	CTH032-AL	Control	41	M	2	2	1	1	2	1	2	2	2	<10	<10	2	2	9	10	2
66	CTH033-FF	Control	32	M	1	2	2	2	2	2	2	2	2	<10	<10	2	2	8	7	2
